# Supplementary material for: Comparative Effects of Crude Extracts and Bioactive Compounds from Bidens pilosa and Bidens alba on Nonspecific Immune Responses and Antibacterial Activity Against Vibrio sp. in Coculture with Lactic Acid Bacteria in Hybrid Grouper (Epinephelus fuscoguttatus ♀ × Epinephelus lanceolatus ♂)
Source: Animals (Basel). 2024 Oct 16;14(20):2990. doi: 10.3390/ani14202990 (PMC11506134; doi:10.3390/ani14202990)
Supplement: Supplementary file 1 [file animals-14-02990-s001.zip]

Archive with 1 entries (1 files):
- animals-3239352-supplementary file S1.pdf
